# Supplementary material for: Background matching and disruptive coloration as habitat-specific strategies for camouflage
Source: Sci Rep. 2019 May 24;9:7840. doi: 10.1038/s41598-019-44349-2 (PMC6534618; doi:10.1038/s41598-019-44349-2)
Supplement: Supplementary file 2 — Supplementary Dataset 1 [file 41598_2019_44349_MOESM2_ESM.xlsx]

## Sheet: Peafowl Colour JND
ID	Site	MF	RP
95	Perranuthnoe	1.83717	2.42834
33	Perranuthnoe	3.55997	4.27146
34	Perranuthnoe	2.7005	3.41134
35	Perranuthnoe	3.24129	4.01609
36	Perranuthnoe	1.59878	1.02514
37	Perranuthnoe	3.23338	3.78115
38	Perranuthnoe	1.90701	2.30975
39	Perranuthnoe	1.84447	2.21516
9	Gyllyngvase	2.47722	3.08035
10	Gyllyngvase	1.94151	1.36757
11	Gyllyngvase	1.15064	1.33826
12	Gyllyngvase	2.12318	2.88214
13	Gyllyngvase	1.86893	1.00559
14	Gyllyngvase	1.52295	2.06314
15	Gyllyngvase	1.92594	2.35095
16	Gyllyngvase	2.88856	2.49984
32	Perranuthnoe	1.50768	1.03203
62	Helford	1.8853	2.40391
45	Hayle	1.1024	0.8188
63	Helford	1.49759	1.84416
47	Hayle	1.30106	1.11232
64	Helford	1.34558	1.80531
50	Hayle	1.25134	1.50822
66	Helford	1.43561	1.65263
26	Kennack	2.124	2.78138
27	Kennack	2.37474	1.47079
28	Kennack	3.12661	3.70015
30	Kennack	2.23455	2.61778
31	Kennack	1.22036	1.94644
19	Kennack	1.96503	1.06881
75	Penryn	1.46694	1.75349
21	Kennack	1.70513	2.37305
76	Penryn	1.9466	2.58868
48	Hayle	1.33903	0.887782
77	Penryn	1.50644	2.10527
65	Helford	1.54994	2.11251
39	Kennack	1.18892	1.24244
24	Kennack	2.02669	2.63424
25	Kennack	1.26065	0.735273
41	Perranuthnoe	2.37788	2.92112
42	Perranuthnoe	1.81218	2.31243
43	Perranuthnoe	1.56465	1.59231
1	Gyllyngvase	1.8269	2.61576
96	Perranuthnoe	1.45674	2.19247
2	Gyllyngvase	1.44357	0.751701
3	Gyllyngvase	2.25227	2.54181
4	Gyllyngvase	2.0132	2.96156
5	Gyllyngvase	1.56345	2.40477
7	Gyllyngvase	1.74214	2.54377
8	Gyllyngvase	1.7969	2.35644
52	Hayle	1.12626	1.48407
53	Hayle	1.25572	1.14772
54	Hayle	1.5257	1.75243
55	Hayle	1.13975	1.28457
56	Hayle	0.982367	1.26141
57	Hayle	1.06776	1.16097
58	Hayle	1.06761	1.52042
59	Hayle	1.94373	2.54618
17	Gyllyngvase	1.42228	0.780362
18	Gyllyngvase	1.46228	1.77956
44	Hayle	0.941294	0.875397
46	Hayle	1.21084	1.73574
49	Hayle	1.0815	0.82176
6	Gyllyngvase	3.53911	4.47572
51	Hayle	1.03341	1.1986
67	Helford	1.79983	2.48893
68	Helford	1.91009	2.47057
69	Helford	1.68411	2.32095
70	Helford	2.07463	2.07463
71	Helford	1.53022	1.75883
72	Helford	1.8231	2.19168
73	Helford	1.47456	1.93245
74	Helford	1.27189	1.68283
20	Kennack	1.11432	0.940798
22	Kennack	2.60688	3.3004
23	Kennack	0.819694	1.22023
78	Penryn	1.38235	1.38458
79	Penryn	1.93733	2.6796
80	Penryn	1.20214	1.92477
81	Penryn	1.3419	1.39685
82	Penryn	1.9183	2.86025
83	Penryn	1.13258	1.67506
84	Penryn	1.37927	2.01088
85	Penryn	0.854912	0.972681
60	Hayle	1.29682	1.85808
87	Gyllyngvase	2.92865	3.73297
88	Penryn	0.8535	1.29947
89	Penryn	2.06361	2.87959
90	Perranuthnoe	1.1228	0.848722
91	Perranuthnoe	2.87051	3.45187
92	Perranuthnoe	2.45873	2.96036
93	Perranuthnoe	1.44041	1.3658
94	Perranuthnoe	2.25218	2.0511
86	Penryn	3.09793	2.98825
61	Hayle	1.20645	1.644
40	Perranuthnoe	2.87429	3.50861

## Sheet: Pollack Colour JND
ID	Site	MF	RP
95	Perranuthnoe	1.50388	1.44396
33	Perranuthnoe	1.98051	1.9206
34	Perranuthnoe	1.69502	1.63511
35	Perranuthnoe	1.7751	1.71519
36	Perranuthnoe	0.989807	0.930503
37	Perranuthnoe	2.14687	2.08696
38	Perranuthnoe	1.49649	1.43658
39	Perranuthnoe	1.56113	1.50122
9	Gyllyngvase	1.77681	1.7169
10	Gyllyngvase	0.947469	0.888242
11	Gyllyngvase	0.614065	0.571387
12	Gyllyngvase	1.15428	1.09468
13	Gyllyngvase	0.551468	0.522917
14	Gyllyngvase	1.23034	1.17042
15	Gyllyngvase	0.494006	0.470323
16	Gyllyngvase	1.79914	1.89851
32	Perranuthnoe	0.825701	0.767416
62	Helford	1.32698	1.26706
45	Hayle	0.644068	0.596848
63	Helford	1.132	1.07244
47	Hayle	0.943841	0.884762
64	Helford	1.02202	0.962654
50	Hayle	1.04853	0.989118
66	Helford	1.05495	0.99553
26	Kennack	1.58841	1.5285
27	Kennack	0.481054	0.420961
28	Kennack	2.09152	2.03161
30	Kennack	1.53267	1.47276
31	Kennack	0.69119	0.638246
19	Kennack	0.833363	0.781125
75	Penryn	1.23714	1.17723
21	Kennack	1.27644	1.21653
76	Penryn	1.26869	1.20877
48	Hayle	0.525618	0.417662
77	Penryn	1.11857	1.05903
65	Helford	1.12927	1.06971
39	Kennack	1.06365	1.00422
24	Kennack	1.5502	1.49029
25	Kennack	0.55861	0.437967
41	Perranuthnoe	1.5176	1.45769
42	Perranuthnoe	1.23936	1.17945
43	Perranuthnoe	1.067	1.00755
1	Gyllyngvase	0.916547	0.857919
96	Perranuthnoe	0.563538	0.531204
2	Gyllyngvase	0.482818	0.458037
3	Gyllyngvase	1.8428	1.94209
4	Gyllyngvase	0.772295	0.714212
5	Gyllyngvase	0.632357	0.587242
7	Gyllyngvase	1.23603	1.17611
8	Gyllyngvase	1.14379	1.08421
52	Hayle	0.871783	0.813324
53	Hayle	0.878134	0.819651
54	Hayle	1.1275	1.06794
55	Hayle	0.792841	0.734681
56	Hayle	0.653261	0.604657
57	Hayle	0.796321	0.738147
58	Hayle	0.711717	0.656558
59	Hayle	1.18384	1.12418
17	Gyllyngvase	0.545725	0.518861
18	Gyllyngvase	1.1739	1.11427
44	Hayle	0.537096	0.512048
46	Hayle	0.846747	0.788382
49	Hayle	0.621652	0.578076
6	Gyllyngvase	1.87204	1.81213
51	Hayle	0.771568	0.713488
67	Helford	1.19518	1.1355
68	Helford	1.31143	1.25152
69	Helford	1.38222	1.32231
70	Helford	1.3878	6.9287
71	Helford	1.26226	1.20235
72	Helford	1.36967	1.30976
73	Helford	1.13933	1.07975
74	Helford	0.943146	0.884098
20	Kennack	0.656288	0.60735
22	Kennack	1.47159	1.41168
23	Kennack	0.519816	0.415984
78	Penryn	1.01807	1.00952
79	Penryn	1.1818	1.12215
80	Penryn	0.555771	0.525956
81	Penryn	0.868281	0.826923
82	Penryn	0.685353	0.633243
83	Penryn	0.571018	0.446404
84	Penryn	0.599038	0.469331
85	Penryn	0.619161	0.575789
60	Hayle	0.866349	0.807911
87	Gyllyngvase	1.39321	1.3333
88	Penryn	0.529427	0.419128
89	Penryn	1.14538	1.0858
90	Perranuthnoe	0.586326	0.548835
91	Perranuthnoe	1.82565	1.76574
92	Perranuthnoe	1.91581	1.8559
93	Perranuthnoe	0.792399	0.73424
94	Perranuthnoe	1.48925	1.42933
86	Penryn	2.62927	2.71947
61	Hayle	0.90689	0.848299
40	Perranuthnoe	1.79129	1.73138

## Sheet: Peafowl Lum JND
ID	Site	MF	RP
95	Perranuthnoe	1.07921	3.79599
33	Perranuthnoe	2.38195	5.47172
34	Perranuthnoe	2.4656	5.55893
35	Perranuthnoe	2.72592	5.83033
36	Perranuthnoe	2.73507	1.48996
37	Perranuthnoe	1.43143	4.32978
38	Perranuthnoe	1.06284	3.76596
39	Perranuthnoe	1.23939	4.05495
9	Gyllyngvase	1.60519	4.57115
10	Gyllyngvase	7.99051	4.818
11	Gyllyngvase	1.73387	4.7361
12	Gyllyngvase	1.598	4.56162
13	Gyllyngvase	8.56018	5.38767
14	Gyllyngvase	2.1856	5.26702
15	Gyllyngvase	3.37902	6.51122
16	Gyllyngvase	1.63929	1.91611
32	Perranuthnoe	3.20119	1.46271
62	Helford	0.868645	3.24403
45	Hayle	1.59313	1.94857
63	Helford	0.849673	2.9243
47	Hayle	1.64426	1.91262
64	Helford	0.914158	3.39297
50	Hayle	0.849286	3.1612
66	Helford	1.18759	2.28541
26	Kennack	2.40102	5.4916
27	Kennack	6.52417	3.35165
28	Kennack	1.57172	4.5262
30	Kennack	0.9913	2.54194
31	Kennack	1.6634	4.64756
19	Kennack	7.58028	4.40776
75	Penryn	2.61785	5.71766
21	Kennack	1.28165	4.1177
76	Penryn	1.35641	4.22476
48	Hayle	1.13488	2.34491
77	Penryn	1.54522	3.13175
65	Helford	1.36713	4.23977
39	Kennack	1.21831	4.02365
24	Kennack	2.03102	5.10348
25	Kennack	4.81971	1.96062
41	Perranuthnoe	0.943244	3.47664
42	Perranuthnoe	0.981022	3.57407
43	Perranuthnoe	2.08241	1.66619
1	Gyllyngvase	1.528	4.46498
96	Perranuthnoe	1.02827	5.66368
2	Gyllyngvase	4.60816	1.85654
3	Gyllyngvase	1.32504	4.18084
4	Gyllyngvase	2.97578	6.09082
5	Gyllyngvase	2.32936	5.41689
7	Gyllyngvase	2.82247	5.93099
8	Gyllyngvase	1.03649	3.7125
52	Hayle	0.877055	3.27573
53	Hayle	1.56208	1.97041
54	Hayle	1.05022	2.45302
55	Hayle	1.16961	2.30416
56	Hayle	0.901007	2.74101
57	Hayle	0.969546	2.58237
58	Hayle	0.847684	3.15039
59	Hayle	1.08028	3.79793
17	Gyllyngvase	4.00925	1.5979
18	Gyllyngvase	0.901674	3.35698
44	Hayle	1.23928	2.23152
46	Hayle	0.973377	3.55436
49	Hayle	1.44367	2.05749
6	Gyllyngvase	5.78781	8.96032
51	Hayle	0.924391	2.67934
67	Helford	1.67203	4.6584
68	Helford	1.01684	3.66643
69	Helford	1.38222	4.82229
70	Helford	2.09977	2.09977
71	Helford	0.884887	2.78865
72	Helford	0.842617	2.98362
73	Helford	0.986639	3.58856
74	Helford	0.942586	3.47491
20	Kennack	1.69763	1.87676
22	Kennack	1.56187	4.5124
23	Kennack	0.875469	3.26975
78	Penryn	1.04365	2.46176
79	Penryn	1.79297	4.81035
80	Penryn	1.60952	4.57688
81	Penryn	0.840485	3.04672
82	Penryn	2.73524	5.84005
83	Penryn	1.47339	4.38852
84	Penryn	2.15932	5.23962
85	Penryn	0.841178	3.00503
60	Hayle	1.1305	3.88631
87	Gyllyngvase	2.01126	5.08181
88	Penryn	0.894682	3.33683
89	Penryn	2.21849	5.30131
90	Perranuthnoe	1.95273	1.73052
91	Perranuthnoe	1.26489	4.09282
92	Perranuthnoe	1.60332	4.56867
93	Perranuthnoe	3.27607	1.46749
94	Perranuthnoe	5.23509	2.21792
86	Penryn	0.89169	2.76832
61	Hayle	0.918459	3.40536
40	Perranuthnoe	1.50898	4.43836

## Sheet: Pollack Lum JND
ID	Site	MF	RP
95	Perranuthnoe	3.65986	13.6664
33	Perranuthnoe	6.8166	18.7293
34	Perranuthnoe	7.8134	19.8374
35	Perranuthnoe	8.4612	20.5128
36	Perranuthnoe	11.2516	5.74874
37	Perranuthnoe	3.9333	14.361
38	Perranuthnoe	3.5476	13.3768
39	Perranuthnoe	4.05978	14.6304
9	Gyllyngvase	4.85498	16.0295
10	Gyllyngvase	32.731	20.3687
11	Gyllyngvase	7.00039	18.949
12	Gyllyngvase	5.07887	16.3834
13	Gyllyngvase	34.3748	22.0124
14	Gyllyngvase	8.14276	20.1808
15	Gyllyngvase	14.2098	26.506
16	Gyllyngvase	4.75715	8.6644
32	Perranuthnoe	13.1859	5.81559
62	Helford	3.23857	11.1775
45	Hayle	6.48263	7.38649
63	Helford	3.53731	10.4125
47	Hayle	6.9909	7.08585
64	Helford	3.21519	12.3227
50	Hayle	3.16289	11.581
66	Helford	5.35551	8.16187
26	Kennack	8.21335	20.2544
27	Kennack	25.4546	13.0923
28	Kennack	4.38794	15.2703
30	Kennack	4.99612	8.44551
31	Kennack	5.89147	17.5927
19	Kennack	29.471	17.1086
75	Penryn	10.4705	22.6076
21	Kennack	4.1593	14.8407
76	Penryn	4.27788	15.0731
48	Hayle	3.99639	9.61426
77	Penryn	5.29296	16.7218
65	Helford	4.70875	15.7984
39	Kennack	4.55883	15.5591
24	Kennack	6.78434	18.6908
25	Kennack	19.1391	7.97836
41	Perranuthnoe	3.15985	11.6862
42	Perranuthnoe	3.294	12.6207
43	Perranuthnoe	9.24223	6.08107
1	Gyllyngvase	4.97725	16.2228
96	Perranuthnoe	3.58767	13.4802
2	Gyllyngvase	18.4616	7.62128
3	Gyllyngvase	6.19665	17.9844
4	Gyllyngvase	10.8425	22.9954
5	Gyllyngvase	8.69806	20.7597
7	Gyllyngvase	10.2831	22.4122
8	Gyllyngvase	3.47191	13.1699
52	Hayle	3.18441	12.115
53	Hayle	6.71254	7.24708
54	Hayle	4.74202	8.68018
55	Hayle	4.99904	8.44312
56	Hayle	3.6194	10.2525
57	Hayle	3.99922	9.61022
58	Hayle	3.16061	11.6507
59	Hayle	3.53868	13.3539
17	Gyllyngvase	16.1354	6.53541
18	Gyllyngvase	3.20233	12.2571
44	Hayle	4.95641	8.47879
46	Hayle	3.46222	13.142
49	Hayle	5.82516	7.82895
6	Gyllyngvase	21.7387	34.1011
51	Hayle	3.76554	9.97806
67	Helford	5.48825	17.0213
68	Helford	3.36099	12.8395
69	Helford	5.99859	17.7346
70	Helford	6.9287	6.9287
71	Helford	3.83882	9.85768
72	Helford	3.60356	10.2834
73	Helford	3.40784	12.9853
74	Helford	3.34521	12.7879
20	Kennack	7.01085	7.0743
22	Kennack	4.63583	15.6832
23	Kennack	3.38703	12.9246
78	Penryn	3.61062	10.2696
79	Penryn	5.89418	17.5963
80	Penryn	5.94737	17.6668
81	Penryn	3.34334	12.7818
82	Penryn	9.96154	22.077
83	Penryn	5.89928	17.6031
84	Penryn	8.99994	21.0745
85	Penryn	3.15985	11.686
60	Hayle	3.92784	14.3493
87	Gyllyngvase	6.07713	17.8342
88	Penryn	3.48809	13.2166
89	Penryn	7.46602	19.4753
90	Perranuthnoe	7.96281	6.56905
91	Perranuthnoe	3.67742	13.7117
92	Perranuthnoe	4.81759	15.9704
93	Perranuthnoe	13.8765	5.88905
94	Perranuthnoe	22.3318	10.2451
86	Penryn	3.47151	13.1688
61	Hayle	3.26759	12.5344
40	Perranuthnoe	4.35091	15.2078

## Sheet: GabRat
ID	Site	MF	RP
33	Perranuthnoe	0.378567	0.398772
34	Perranuthnoe	0.391186	0.403096
35	Perranuthnoe	0.423121	0.433152
36	Perranuthnoe	0.234424	0.198176
37	Perranuthnoe	0.254444	0.251019
38	Perranuthnoe	0.238191	0.232848
39	Perranuthnoe	0.376034	0.381221
9	Gyllyngvase	0.294589	0.303912
10	Gyllyngvase	0.442363	0.371052
11	Gyllyngvase	0.301536	0.333941
12	Gyllyngvase	0.24025	0.241951
13	Gyllyngvase	0.415081	0.382726
14	Gyllyngvase	0.348948	0.34874
15	Gyllyngvase	0.366846	0.384659
16	Gyllyngvase	0.15462	0.156301
32	Perranuthnoe	0.282657	0.250438
62	Helford	0.311287	0.317471
45	Hayle	0.111494	0.113874
63	Helford	0.283117	0.292057
47	Hayle	0.153264	0.165703
64	Helford	0.119214	0.110954
50	Hayle	0.0595817	0.0544485
66	Helford	0.288424	0.279411
26	Kennack	0.382008	0.3933
27	Kennack	0.390968	0.306588
28	Kennack	0.343913	0.356809
30	Kennack	0.16358	0.140843
31	Kennack	0.327112	0.336315
19	Kennack	0.340341	0.280762
75	Penryn	0.178954	0.207511
21	Kennack	0.267689	0.262927
76	Penryn	0.319147	0.328311
48	Hayle	0.157384	0.159974
77	Penryn	0.181804	0.195103
65	Helford	0.196775	0.220677
24	Kennack	0.327232	0.349705
39	Kennack	0.36761	0.375368
25	Kennack	0.3808	0.326833
41	Perranuthnoe	0.350276	0.363498
42	Perranuthnoe	0.257751	0.264517
43	Perranuthnoe	0.266641	0.261201
1	Gyllyngvase	0.121931	0.114085
2	Gyllyngvase	0.285308	0.240502
3	Gyllyngvase	0.223539	0.226832
4	Gyllyngvase	0.152408	0.16419
5	Gyllyngvase	0.221079	0.239682
7	Gyllyngvase	0.277389	0.281844
8	Gyllyngvase	0.141834	0.158945
52	Hayle	0.107521	0.0997245
53	Hayle	0.134276	0.123499
54	Hayle	0.146654	0.1346
55	Hayle	0.171475	0.166368
56	Hayle	0.156046	0.164557
57	Hayle	0.0509167	0.0481504
58	Hayle	0.118861	0.131021
59	Hayle	0.201455	0.231007
17	Gyllyngvase	0.0572956	0.0554518
18	Gyllyngvase	0.290251	0.29921
44	Hayle	0.0513682	0.059709
46	Hayle	0.122517	0.128654
49	Hayle	0.126541	0.125769
6	Gyllyngvase	0.39473	0.408401
51	Hayle	0.072831	0.0760089
67	Helford	0.184186	0.195661
68	Helford	0.224453	0.255074
69	Helford	0.182271	0.203329
70	Helford	0.338521	0.352904
71	Helford	0.212002	0.217478
72	Helford	0.218659	0.214272
73	Helford	0.3601	0.361788
74	Helford	0.181605	0.205201
20	Kennack	0.224142	0.221387
22	Kennack	0.268077	0.298914
23	Kennack	0.270037	0.263976
78	Penryn	0.148198	0.149859
79	Penryn	0.244428	0.254688
80	Penryn	0.247895	0.28384
81	Penryn	0.117968	0.163964
82	Penryn	0.189025	0.229901
83	Penryn	0.38406	0.393963
84	Penryn	0.309306	0.326902
85	Penryn	0.0756499	0.0827704
60	Hayle	0.131383	0.146526
86	Penryn	0.136919	0.180023
61	Hayle	0.183255	0.206347
40	Perranuthnoe	0.400873	0.412366

## Sheet: PED
ID	Site	MF	RP
95	Perranuthnoe	2523.45	2608.51
33	Perranuthnoe	4072.8	4047.37
34	Perranuthnoe	2728.81	2816.5
35	Perranuthnoe	2666.12	2751.93
36	Perranuthnoe	2437.82	2524.25
37	Perranuthnoe	2715.14	2802.51
38	Perranuthnoe	2485.42	2569.8
39	Perranuthnoe	2639.37	2726.49
9	Gyllyngvase	2452.66	2537.44
10	Gyllyngvase	2792.32	2811.22
11	Gyllyngvase	2686.78	2774.52
12	Gyllyngvase	2475.59	2562.85
13	Gyllyngvase	3166.45	3155.06
14	Gyllyngvase	2332.52	2419.35
15	Gyllyngvase	2764.26	2851.74
16	Gyllyngvase	2301.03	2352.66
32	Perranuthnoe	2495.29	2519.05
62	Helford	2685.59	2687.01
45	Hayle	2081.25	2144.75
63	Helford	2432.81	2518.31
47	Hayle	2451.04	2537.65
64	Helford	2357.67	2442.72
50	Hayle	2509.17	2596.51
66	Helford	2120.11	2178.07
26	Kennack	2642.14	2729.64
27	Kennack	2704.15	2723.23
28	Kennack	2530.12	2617.82
30	Kennack	2130.92	2217.63
31	Kennack	2287.38	2340.43
19	Kennack	2453.09	2539.69
75	Penryn	2131.74	2179.46
21	Kennack	2556.66	2642.01
76	Penryn	2456.61	2544.05
48	Hayle	2319.57	2405.27
77	Penryn	2124.52	2208.1
65	Helford	2505.92	2593.78
39	Kennack	2411.99	2499.58
24	Kennack	2392.74	2481.12
25	Kennack	2413.93	2500.81
41	Perranuthnoe	2514.18	2600.55
42	Perranuthnoe	2462.28	2546.14
43	Perranuthnoe	2285.95	2366.98
1	Gyllyngvase	2514.12	2585.5
96	Perranuthnoe	2283.77	2354.23
2	Gyllyngvase	2308.61	2391.89
3	Gyllyngvase	2278.17	2346.11
4	Gyllyngvase	2201.51	2281.92
5	Gyllyngvase	2304.59	2377.86
7	Gyllyngvase	2452.26	2532.35
8	Gyllyngvase	2365.31	2440.78
52	Hayle	2391.91	2473.97
53	Hayle	2224.87	2300.37
54	Hayle	2336.15	2412.98
55	Hayle	2333.63	2416.59
56	Hayle	2489.06	2567.89
57	Hayle	2354.75	2433.73
58	Hayle	2344.02	2426.36
59	Hayle	2458.93	2545.99
17	Gyllyngvase	2457.93	2542.85
18	Gyllyngvase	2397.95	2483.12
44	Hayle	2333.04	2419.24
46	Hayle	2261.58	2346.13
49	Hayle	2265.93	2346.29
6	Gyllyngvase	2633.02	2719.72
51	Hayle	2125.68	2207.86
67	Helford	2691.3	2777.89
68	Helford	2512.61	2597.11
69	Helford	2448.47	2533.43
70	Helford	2544.17	2629.58
71	Helford	2233.9	2316.57
72	Helford	2214.38	2290.88
73	Helford	2333.32	2420.34
74	Helford	2322.5	2405.24
20	Kennack	2610.7	2697.45
22	Kennack	2329.91	2405.19
23	Kennack	2239.26	2299.91
78	Penryn	2227.87	2313.47
79	Penryn	2594.98	2681.56
80	Penryn	2697.52	2784.92
81	Penryn	2595.48	2679.25
82	Penryn	2733.9	2821.14
83	Penryn	2580.1	2667.71
84	Penryn	2569.24	2656.17
85	Penryn	2536.13	2619.89
60	Hayle	2485.69	2573.11
87	Gyllyngvase	2604.16	2689.98
88	Penryn	2270.58	2357.07
89	Penryn	2515.76	2602.5
90	Perranuthnoe	2151.79	2212.88
91	Perranuthnoe	2247.87	2334.19
92	Perranuthnoe	2525.91	2612.63
93	Perranuthnoe	2269.38	2299.01
94	Perranuthnoe	2136.29	2186.65
86	Penryn	2309.84	2388.79
61	Hayle	2408.64	2492.17
